# Supplementary material for: Patient safety incidents are common in primary care: A national prospective active incident reporting survey
Source: PLoS One. 2017 Feb 14;12(2):e0165455. doi: 10.1371/journal.pone.0165455 (PMC5308773; doi:10.1371/journal.pone.0165455)
Supplement: S1 Database — (TXT) [file pone.0165455.s001.txt]

user_id	nb_eias	nb_actes	typo_rec	formation_jour	formation_soir	duree_rdv	sans_rdv	secretariat	secretariat_cabinet	secretariat_tel	secretariat_consigne	informatiser	outil_prescription	gestion_prescription	alarme_prescription	resultat_biologique	resultat_radiologique	archivage_numerique	numerique_partiel	numerique_partiel_autre	commentaires	departement	region	semainedetude	annenaissance	anneinstallation	secteur	exercice	filireuniversitaire	dpc	nbacteshebdo	typo
15	7	60	ambassadeur	10	20	20	1	0				1	2	2	1	2	2	1	1		ah si je pouvais être déchargé des tâches administratives, pour un/e secrétariat	68	Alsace	201321	1954	1984	semi-rural	1	1	1	99	ambassadeur
16	4	63	intermediaire	1	2	30	0	1	1	0	1	1	0	0	0	1	1	2	1			93	Ile de France	201324	1958	1987	urbain	2	1	2	54	efficient
19	1	98	intermediaire	4	0	10	1	1	1	0	1	1	2	2	1	2	1	1	1			21	Bourgogne	201324	1958	1993	semi-rural	2	1	2	105	debutant
20	7	114	ambassadeur	8	4	15	0	1	1	0	1	1	2	2	1	2	1	2	2		Reception des résultats de radiographie par courriel de plus en plus fréquent bi	59	Nord Pas de Calais	201323	1958	1988	urbain	2	1	1	94	ambassadeur
21	17	134	intermediaire	10	12	15	0	1	1	0	1	1	2	2	1	2	1	2	1		et d'optimisation pour les soins non programmés à caractère urgent ressenti.Pou	59	Nord Pas de Calais	201324	1969	1997	semi-rural	3	1	1	143	reglementaire
22	3	146	intermediaire	10	10	25	1	0				1	1	0	0	1	1	2	1			69	Rhône Alpes	201322	1951	1980	urbain	2	0	1	138	debutant
23	6	74	ambassadeur	3	12	20	1	1	1	0	0	1	1	0	0	1	1	1	2			28	Centre	201323	1951	1981	urbain	1	0	1	100	ambassadeur
24	3	94	intermediaire	4	0	16	0	1	1	0	1	1	2	1	0	2	1	1	3	Pericolect	Pericolect : logiciel en connection direct le labo	17	Poitou-Charentes	201323	1961	1991	semi-rural	2	0	1	120	reglementaire
25	4	85	intermediaire	4	4	15	0	1	1	0	1	1	0	0	0	2	1	2	1			69	Rhône Alpes	201322	1970	1999	urbain	2	0	2	84	debutant
26	2	35	intermediaire	2	9	20	0	1	0	1	1	1	2	0	1	2	1	2	2			88	Lorraine	201322	1957	1995	urbain	1	1	1	44	efficient
27	1	144	intermediaire	1	8	20	1	1	1	0	1	1	2	2	1	2	1	2	2			57	Lorraine	201323	1967	1996	semi-rural	1	0	1	164	efficient
28	1	59	ambassadeur	4	9	20	0	1	1	0	1	1	2	2	0	2	1	2	2			87	Limousin	201324	1954	1981	semi-rural	1	1	1	64	ambassadeur
29	6	39	ambassadeur	0	6	20	1	0				1	2	2	1	2	1	2	1		Habituellement je fais du DPC, audelà même des possibilités indemnisées; mais 20	84	PACA	201323	1960	1988	rural	2	1	1	63	ambassadeur
30	2	59	ambassadeur	15	10	20	0	0				1	2	2	1	2	1	2	1			6	PACA	201323	1947	1982	semi-rural	1	0	1	72	ambassadeur
31	4	72	ambassadeur	0	9	15	1	0				1	2	2	1	2	2	1	1			54	Lorraine	201323	1957	1989	urbain	1	0	2	108	ambassadeur
32	7	111	intermediaire	0	20	20	1	1	1	0	1	1	1	1	1	1	1	1	1			95	Ile de France	201322	1959	1989	urbain	2	0	2	101	efficient
33	1	109	intermediaire	1	0	15	0	1	1	0	1	1	2	1	1	2	1	2	2			7	Rhône Alpes	201325	1977	2006	semi-rural	2	1	2	149	debutant
34	5	43	ambassadeur	7	5	15	0	1	1	0	1	1	2	2	1	2	2	2	2		La réception informatique de la bio me permet d'avoir sur un tableau l'historiqu	67	Alsace	201322	1957	1989	urbain	2	1	1	56	ambassadeur
35	5	95	intermediaire	6	6	20	0	1	1	0	0	1	2	2	1	2	1	1	2			44	Pays de la Loire	201323	1970	2004	urbain	2	1	1	92	efficient
36	6	152	intermediaire	4	40	16	1	1	1	0	1	1	1	0	0	1	1	0				17	Poitou-Charentes	201324	1960	1995	rural	2	1	1	132	efficient
37	2	87	ambassadeur	5	8	20	1	1	0	1	1	1	0	0	0	1	1	0			Bien qu utilisant un logiciel dossier patients depuis très longtemps je continue	94	Ile de France	201322	1959	1992	urbain	1	1	1	108	ambassadeur
38	2	90	intermediaire	0	3	15	1	1	1	0	0	1	0	0	0	2	1	2	1			65	Midi Pyrénées	201324	1953	1984	semi-rural	2	1	2	88	efficient
39	2	143	intermediaire	2	10	15	0	1	1	0	1	1	2	1	0	1	1	2	3	le secretariat et moi		22	Bretagne	201323	1951	1978	semi-rural	3	1	1	136	efficient
40	14	94	ambassadeur	4	8	18	0	1	0	1	1	1	2	2	1	2	2	1	1			74	Rhône Alpes	201323	1956	1993	semi-rural	2	0	1	117	ambassadeur
41	4	172	ambassadeur	8	10	10	1	1	0	1	1	1	2	2	1	3	3	2	1			8	Champagne Ardenne	201322	1960	1993	rural	1	1	1	229	ambassadeur
42	2	62	intermediaire	1	11	25	0	0				1	1	1	0	1	1	1	1			28	Centre	201324	1966	2003	semi-rural	1	1	1	47	efficient
43	1	118	intermediaire	0	3	15	0	1	1	0	1	1	1	2	0	2	1	2	2			14	Basse-Normandie	201325	1970	2008	rural	2	0	2	127	debutant
44	4	170	ambassadeur	6	20	15	0	1	0	1	0	1	2	0	1	2	1	2	1			60	Picardie	201322	1960	1989	rural	1	1	1	175	ambassadeur
45	9	56	intermediaire	0	15	30	1	0				0	1	0	0	2	1	1	1			57	Lorraine	201326	1954	1989	urbain	2	0	1	92	reglementaire
46	9	72	ambassadeur	14	3	15	0	1	0	1	1	1	2	2	0	2	2	2	1			25	Franche-Comté	201324	1960	1991	urbain	2	0	1	71	ambassadeur
47	4	70	intermediaire	6	2	15	0	1	0	1	1	1	2	1	1	2	1	1	1			25	Franche-Comté	201323	1963	1994	urbain	2	0	1	60	debutant
48	15	70	intermediaire	6	3	20	0	0				1	2	2	1	2	2	2	1		médecin polyvalent ,,,,	54	Lorraine	201326	1962	1991	urbain	1	1	1	104	efficient
49	0	109	intermediaire	12	8	20	1	0				0	1	0	0	1	1	0				67	Alsace	201324	1954	1984	urbain	1	0	1	129
50	3	64	ambassadeur	2	20	15	0	0				1	2	2	0	1	1	0				78	Ile de France	201323	1959	1994	urbain	1	1	2	70	ambassadeur
53	0	140	ambassadeur	2	6	20	0	1	1	0	1	1	2	2	1	2	1	1	1			71	Bourgogne	201324	1950	1984	rural	2	1	1	115	ambassadeur
54	7	66	ambassadeur	6	12	20	1	1	1	0	1	1	2	1	1	2	2	2	2			85	Pays de la Loire	201324	1953	1990	urbain	2	1	1	71	ambassadeur
55	2	109	ambassadeur	2	10	20	0	1	1	0	0	1	2	2	1	2	2	2	1			79	Poitou-Charentes	201325	1957	1985	semi-rural	2	1	1	143	ambassadeur
56	8	70	ambassadeur	8	0	20	0	1	1	0	0	1	2	0	0	2	1	0			travail mixte 60% cabinet et 40% hôpital donc absence au cabinet les lundi mardi	75	Ile de France	201324	1976	2005	urbain	2	0	1	58	ambassadeur
57	4	136	ambassadeur	3	10	12	0	1	1	0	1	1	2	2	1	2	2	2	3	Moi-même pour la réception couriel, ma secrétaire pour le courrier papier		62	Nord Pas de Calais	201324	1973	2002	urbain	2	1	1	137	ambassadeur
58	0	60	ambassadeur	1	11	20	0	1	1	0	0	1	2	0	1	2	2	1	1			61	Basse-Normandie	201325	1953	1982	semi-rural	1	1	1	70	ambassadeur
59	1	111	intermediaire																			91	Ile de France	201324	1943	1973	urbain	1	1	1	77
60	1	114	intermediaire	4	2	20	0	1	1	0	1	1	2	2	0	2	2	2	2			80	Picardie	201323	1951	1984	urbain	1	0	1	106	reglementaire
61	1	140	intermediaire	2	8	10	1	0				1	1	0	0	1	1	2	1		Pour la durée moyenne des plages de RDV j'ai mis 10 min car c'est le temps moyen	35	Bretagne	201323	1954	1982	urbain	1	0	1	108	debutant
62	1	170	intermediaire	0	12	15	0	1	1	0	1	1	0	0	0	1	1	1	3	on bricole, on fait ce que l'on peut	A l'aide, tout est progrès, mais le temps limité...sous sommes surtout non prépé	77	Ile de France	201325	1957	1987	semi-rural	2	0	2	173	efficient
63	5	153	ambassadeur	5	5	15	0	1	1	0	1	1	2	2	1	1	3	2	2			88	Lorraine	201326	1957	1987	semi-rural	2	1	2	89	ambassadeur
65	1	178	refractaire	0	0	12	1	1	1	0	1	1	2	1	1	1	1	1	1			93	Ile de France	201325	1952	1979	urbain	2	0	2	177	refractaire
66	1	136	intermediaire	2	6	17	0	1	1	0	1	1	2	0	1	2	1	2	2			38	Rhône Alpes	201326	1959	1989	semi-rural	2	1	1		efficient
67	5	164	intermediaire	4	0	15	0	1	0	1	1	1	2	2	1	2	1	2	3	autre secretaire physiquement presente		40	Aquitaine	201325	1959	1992	semi-rural	2	1	1	133	reglementaire
69	2	149	intermediaire	2	4	20	0	1	1	0	0	1	2	2	1	2	1	2	3	soit moi meme ou la secretaire		69	Rhône Alpes	201324	1966	1996	urbain	2	1	2	148	efficient
70	2	101	intermediaire	4	6	20	1	1	1	0	1	1	2	2	1	2	1	0				57	Lorraine	201324	1959	1988	semi-rural	2	0	2	112	efficient
71	16	95	intermediaire	2	6	20	1	1	1	0	0	1	1	0	1	1	1	1	2		la secrétaire n'est là que partiellement, de 7h30 à 10h et de 15h30 à 18h30, don	63	Auvergne	201324	1960	1993	semi-rural	2	1	2	106	debutant
72	2	84	intermediaire	4	0	30	0	0				1	2	2	0	1	1	1	1			23	Limousin	201325	1954	1982	rural	1	1	1	77	debutant
73	8	65	ambassadeur	7	12	20	0	1	1	0	1	1	2	2	1	2	1	2	2			31	Midi Pyrénées	201323	1970	1999	semi-rural	2	1	1	104	ambassadeur
74	0	67	ambassadeur	4	2	15	0	0				1	1	2	1	2	2	2	1			62	Nord Pas de Calais	201324	1957	1985	urbain	1	0	1	59	ambassadeur
75	19	104	intermediaire	20	12	15	1	1	1	0	0	1	2	1	1	3	1	1	3	secrétaire et moi-même	il est pratiqué par ma secrétaire et moi-même	65	Midi Pyrénées	201325	1952	1979	semi-rural	1	1	1	105	efficient
76	4	51	ambassadeur	7	12	15	0	1	1	0	1	1	2	1	1	2	2	2	2		: nous le partageons avec un autre groupe médical de 3 MG à 3,5 km de distance	29	Bretagne	201324	1964	2000	rural	2	1	1	69	ambassadeur
77	6	107	ambassadeur	4	8	15	0	1	0	1	1	1	0	2	0	2	1	0			en cours de changement logiciel metier pour archivage examens et courriers	50	Basse-Normandie	201324	1959	1986	rural	2	1	1	157	ambassadeur
78	6	105	ambassadeur	6	2	20	0	1	1	0	1	1	1	0	0	2	1	2	2		les resultas de labo arrivent sur messagerie cryptée comme beaucoup de courrier	56	Bretagne	201324	1955	1981	semi-rural	2	1	1	122	ambassadeur
79	12	83	ambassadeur	6	5	14	0	1	1	0	1	1	2	2	1	2	1	2	2			59	Nord Pas de Calais	201324	1956	1986	urbain	3	1	1	109	ambassadeur
80	3	111	ambassadeur	10	10	15	0	1	0	1	1	1	2	2	1	2	1	2	1			81	Midi Pyrénées	201323	1952	1984	urbain	2	0	1	112	ambassadeur
81	2	57	intermediaire	7	0	35	0	1	1	0	0	1	2	2	1	2	1	0				38	Rhône Alpes	201323	1960	1987	semi-rural	1	1	1	80	efficient
82	1	88	intermediaire	0	10	15	1	0				1	2	0	1	1	1	1	1			33	Aquitaine	201326	1969	2008	urbain	2	0	1	140	debutant
83	3	60	intermediaire	5	3	15	0	1	0	1	1	1	2	0	1	2	1	1	1			13	PACA	201323	1977	2006	urbain	2	1	1	63	efficient
84	1	85	ambassadeur	6	3	20	1	0				1	2	1	1	2	1	2	1			19	Limousin	201325	1952	1979	rural	1	1	1	83	ambassadeur
85	0	95	ambassadeur	4	8	20	1	1	0	1	1	1	2	2	1	2	1	2	1			13	PACA	201323	1975	2005	semi-rural	1	1	1	131	ambassadeur
86	0	83	ambassadeur	5	8	25	1	1	1	0	1	1	1	2	1	2	1	2	2			73	Rhône Alpes	201325	1957	1987	rural	1	1	1	95	ambassadeur
87	2	81	ambassadeur	0	4	20	0	1	1	1	1	1	2	2	1	1	2	2	2			31	Midi Pyrénées	201324	1964	1996	urbain	2	1	1	91	ambassadeur
88	2	86	ambassadeur	4	9	20	0	1	1	1	1	1	2	2	1	2	1	0				38	Rhône Alpes	201325	1969	1997	semi-rural	2	1	1	88	ambassadeur
89	4	100	ambassadeur	1	3	15	1	0				1	2	2	1	2	2	2	1			67	Alsace	201324	1965	1997	semi-rural	2	0	1	97	ambassadeur
90	15	138	ambassadeur	3	3	15	1	1	1	0	1	1	2	2	1	1	1	2	1		a la question 10 la répartition entre le papier et le nummérique est a peu près	59	Nord Pas de Calais	201323	1947	1976	urbain	1	0	1	174	ambassadeur
91	3	62	ambassadeur	12	8	20	1	1	1	0	1	1	1	2	1	2	1	2	2			38	Rhône Alpes	201324	1961	1989	rural	2	1	1		ambassadeur
92	3	76	intermediaire	6	0	20	1	1	1	0	1	0	2	0	0	1	1	0			vite , dépêchons , il faut changer en urgence de mode de travail car nous sommes	14	Basse-Normandie	201323	1952	1978	urbain	2	1	1	90	efficient
93	6	68	intermediaire	3	3	25	0	1	1	1	1	1	0	1	1	3	1	0				69	Rhône Alpes	201323	1952	1987	urbain	2	0	1	61	efficient
94	3	104	ambassadeur	0	6	20	0	1	1	0	1	1	2	2	1	2	1	2	2			21	Bourgogne	201326	1962	1990	urbain	1	1	1	108	ambassadeur
95	2	67	intermediaire	0	8	20	0	1	1	1	1	1	2	1	0	2	1	2	2	le secretariat et moi		88	Lorraine	201323	1950	1979	semi-rural	3	0	1	75	reglementaire
96	1	91	intermediaire	6	6	15	0	1	1	1	0	1	2	2	1	2	1	2	2			33	Aquitaine	201323	1972	2005	urbain	2	0	1	115	efficient
97	1	89	intermediaire	0	5	20	1	0				0	0	0	0	1	1	0				60	Picardie	201324	1948	1982	urbain	1	0	2	76	reglementaire
98	1	97	ambassadeur	6	9	15	0	1	1	0	1	1	2	2	1	2	2	2	3	la secrétaire et moi		14	Basse-Normandie	201324	1954	1986	semi-rural	2	1	1	127	ambassadeur
100	2	173	ambassadeur	0	10	15	0	1	1	0	1	1	2	0	1	2	1	2	2			61	Basse-Normandie	201324	1955	1982	semi-rural	2	1	1	176	ambassadeur
101	3	83	refractaire	0	10	18	1	0				1	0	0	0	1	1	0				59	Nord Pas de Calais	201324	1949	1977	urbain	1	0	1	106	refractaire
102	5	160	ambassadeur	8	20	10	0	1	0	1	1	1	2	2	1	2	2	2	1			79	Poitou-Charentes	201323	1951	1980	rural	1	1	1	194	ambassadeur
103	3	39	ambassadeur	10	0	25	0	0				1	2	2	1	2	2	2	1			29	Bretagne	201323	1972	2011	rural	1	0	1	40	ambassadeur
104	2	177	ambassadeur	4	3	15	1	1	0	1	1	1	2	2	1	2	2	2	1			74	Rhône Alpes	201324	1965	2000	rural	1	0	1	160	ambassadeur
105	1	70	intermediaire	2	0	15	0	1	1	0	1	1	2	2	1	3	1	0			sur écran. Je ne rechigne pas à ranger mes dossiers papier. Facile d'avoir 2 ou	93	Ile de France	201324	1948	1978	urbain	1	1	1	89	efficient
107	3	36	ambassadeur	0	10	20	0	1	0	1	1	1	2	2	1	2	1	1	1		pas de commentaire	69	Rhône Alpes	201326	1952	1985	urbain	1	0	1	61	ambassadeur
108	5	66	intermediaire	6	4	20	0	1	1	0	0	1	2	1	1	2	1	2	3	le secretariat et moi		1	Rhône Alpes	201325	1977	2006	semi-rural	2	1	1	91	efficient
109	1	88	refractaire	6	1	15	0	1	0	1	1	1	1	2	0	1	1	1	1			21	Bourgogne	201324	1961	1990	urbain	1	0	1	120	refractaire
110	16	133	ambassadeur	6	10	15	0	1	1	0	1	1	2	2	0	2	1	2	2		L'organisation possiblement mise en place dépend fortement du nombre de patients	32	Midi Pyrénées	201324	1979	2009	rural	3	1	1	103	ambassadeur
111	1	113	ambassadeur	14	9	35	0	1	1	0	0	1	1	0	0	1	1	1	1			42	Rhône Alpes	201326	1958	1985	urbain	2	1	1	61	ambassadeur
112	1	70	intermediaire	1	6	20	0	1	1	0	1	1	2	0	1	2	1	2	2			83	PACA	201324	1972	2005	semi-rural	2	1	1	71	reglementaire
113	3	77	intermediaire	1	0	20	0	1	0	1	0	1	2	2	0	2	1	2	1			69	Rhône Alpes	201325	1966	2001	urbain	2	0	2	82	debutant
114	3	82	ambassadeur	1	10	20	1	1	1	0	0	1	2	0	1	2	1	2	2			6	PACA	201325	1961	1992	urbain	2	0	1	76	ambassadeur
115	1	94	ambassadeur	3	8	20	0	1	1	0	0	1	2	2	1	1	1	0				33	Aquitaine	201326	1953	1985	urbain	2	1	1	86	ambassadeur
116	0	144	ambassadeur	0	25	15	0	1	1	0	1	1	2	1	1	1	1	2	2			58	Bourgogne	201326	1955	1985	rural	1	1	2	138	ambassadeur
117	0	120	ambassadeur	2	10	12	1	0				1	2	2	1	1	1	2	1			31	Midi Pyrénées	201324	1958	1986	urbain	2	1	1	93	ambassadeur
118	8	61	ambassadeur	4	5	20	0	1	0	1	1	1	2	1	1	2	1	0				77	Ile de France	201323	1958	1989	semi-rural	1	1	1	88	ambassadeur
119	2	90	ambassadeur	5	10	20	0	1	0	1	1	1	2	0	1	2	2	1	1			2	Picardie	201325	1958	1989	urbain	1	0	1	95	ambassadeur
120	1	91	intermediaire	2	10	20	0	1	1	1	0	1	2	2	0	2	2	2	1			80	Picardie	201324	1954	1984	urbain	1	0	1	103	efficient
121	2	112	intermediaire	4	5	15	0	1	0	1	1	1	2	1	0	1	1	2	1		actuellement 1 à 2 heures par jour sont utilisées pour des taches extra médicale	92	Ile de France	201326	1970	2000	urbain	1	0	1	107	debutant
122	0	64	intermediaire																			24	Aquitaine	201326	1954	1984	urbain	1	1	1	63	reglementaire
123	2	102	ambassadeur	4	12	15	0	0				1	1	1	0	2	1	2	1			69	Rhône Alpes	201325	1956	1983	urbain	1	0	1	90	ambassadeur
124	7	73	ambassadeur	11	14	30	1	1	1	0	0	1	1	2	1	2	1	1	1		réception des résultats biologiques et de certains courriers de spécialistes par	57	Lorraine	201325	1963	1993	semi-rural	2	1	1	74	ambassadeur
125	2	81	intermediaire	0	10	15	1	1	0	1	1	1	0	1	0	1	1	0				87	Limousin	201324	1957	1986	rural	1	1	2	81	efficient
126	1	106	ambassadeur	6	20	15	0	1	1	0	1	1	2	2	1	2	2	2	2			79	Poitou-Charentes	201324	1964	1995	rural	2	1	1	85	ambassadeur
127	3	131	ambassadeur	3	3	15	0	1	1	0	1	1	2	1	1	2	1	2	2			86	Poitou-Charentes	201324	1974	2006	rural	2	1	1	141	ambassadeur
129	0	60	intermediaire	4	4	20	1	0				1	2	2	1	2	1	2	1			67	Alsace	201324	1957	1986	urbain	2	0	1	58	efficient
130	2	87	intermediaire	1	8	15	1	1	1	0	1	1	2	2	1	2	1	2	2			44	Pays de la Loire	201324	1957	1985	urbain	2	0	2	161	efficient
131	4	73	ambassadeur	12	8	15	0	1	1	0	1	1	2	2	1	2	2	2	1		A noter à propos de la question de la transmission des résultats bio et radio, q	88	Lorraine	201324	1956	1987	urbain	2	1	1	86	ambassadeur
132	3	65	ambassadeur	2	6	15	1	0				1	2	2	1	2	2	2	1			68	Alsace	201325	1956	1986	urbain	1	1	1	189	ambassadeur
133	2	150	intermediaire	0	2	10	1	0				1	2	2	0	2	1	1	1			2	Picardie	201324	1958	1990	urbain	1	0	2	164	efficient
134	5	76	ambassadeur	3	15	20	0	1	1	1	1	1	2	2	1	2	1	0				63	Auvergne	201324	1963	1997	semi-rural	1	1	1	72	ambassadeur
135	2	166	intermediaire	6	10	15	0	1	1	0	1	1	2	2	1	2	2	2	2			51	Champagne Ardenne	201324	1964	1994	urbain	2	1	1	172	debutant
136	1	119	ambassadeur																			50	Basse-Normandie	201324	1965	1996	semi-rural	2	0	1	134	ambassadeur
137	4	164	intermediaire	1	35	15	0	1	1	1	1	1	2	2	1	2	2	2	2			85	Pays de la Loire	201326	1973	2008	semi-rural	2	0	2	175	efficient
138	7	129	ambassadeur	6	5	15	1	1	1	0	1	1	2	0	1	3	1	2	2			60	Picardie	201325	1953	1982	rural	1	1	1	132	ambassadeur
139	1	69	ambassadeur	3	0	15	1	1	0	1	1	1	2	2	0	2	2	0				59	Nord Pas de Calais	201324	1963	2000	urbain	2	1	1	91	ambassadeur
140	2	107	ambassadeur	0	7	20	0	1	1	0	0	1	2	2	0	2	1	2	2			16	Poitou-Charentes	201325	1976	2009	semi-rural	2	0	1	106	ambassadeur
141	4	91	ambassadeur	4	15	30	0	1	1	0	1	0	1	0	0	1	1	0				87	Limousin	201326	1953	1987	urbain	2	0	1	79	ambassadeur
142	7	85	ambassadeur	2	8	30	0	1	1	0	1	1	1	2	1	2	2	2	2			57	Lorraine	201325	1952	1982	semi-rural	2	1	1	79	ambassadeur
143	6	123	intermediaire	0	5	15	0	1	1	0	1	1	2	1	1	2	1	2	2			63	Auvergne	201325	1963	1996	urbain	2	0	1	117	debutant
144	3	82	intermediaire	6	4	17	0	1	1	0	1	1	2	2	0	2	2	2	2			8	Champagne Ardenne	201324	1964	1992	rural	2	1	1	106	efficient
145	10	71	ambassadeur	4	5	17	1	1	1	0	1	1	1	1	0	1	1	0			le cabinet de groupe où je remplaçais était informatisé,chaque médecin,fonctionn	60	Picardie	201325	1941	1975	urbain	1	1	1	83	ambassadeur
146	6	109	ambassadeur	5	8	18	0	1	1	0	1	1	2	2	1	2	1	2	2			82	Midi Pyrénées	201325	1960	1990	semi-rural	2	0	1	107	ambassadeur
147	1	125	ambassadeur	0	9	15	1	0				1	2	2	1	2	2	0			pas de réponse à la question duée des plages de rendez vous : je ne consulte pas	68	Alsace	201325	1953	1980	urbain	1	0	1		ambassadeur
148	1	22	intermediaire	6	12	15	1	1	1	0	1	1	2	2	1	2	2	2	2			68	Alsace	201325	1962	1994	urbain	2	1	1	118	efficient
149	4	56	intermediaire	8	8	15	1	0				1	2	2	1	2	2	2	1			68	Alsace	201326	1947	1975	semi-rural	1	1	1		efficient
151	0	124	ambassadeur																			31	Midi Pyrénées	201325	1957	1987	urbain	1	0	2	143	ambassadeur
